# Supplementary material for: Virulence genotype and phenotype of two clinical isolates of Arcobacter butzleri obtained from patients with different pathologies
Source: Arch Microbiol. 2023 Nov 4;205(12):369. doi: 10.1007/s00203-023-03709-3 (PMC10624747; doi:10.1007/s00203-023-03709-3)
Supplement: Supplementary file 1 — Supplementary file1 (XLSX 38 KB) [file 203_2023_3709_MOESM1_ESM.xlsx]

## Sheet: Table S1
		Table S1. Results of presence/absence of resistance-related genes obtained from ABRicate v. 1.0.1 for HC-1, HC-2 and as well as for the reference genome RM4018. Genes were classified by function-family.
		Efflux-pump related genes
						Strains
		Name	RefSeq locus	RefSeq annotation	Database annotation a	RM4018	HC-1	HC-2
		EP1
		fadR	ABU_RS02315	TetR/AcrR family transcriptional regulator	Fatty acid metabolism regulator protein	+	-	-
		czcB	ABU_RS02305	Transporter	Cobalt-zinc-cadmium resistance protein CzcB	+	+	+
		mdtB1	ABU_RS02300	efflux RND transporter permease subunit	Multidrug resistance protein MdtB	+	+	-
		-	ABU_RS02310	TolC family protein	Hypothetical protein	+	+	-
		EP2
		yajR	ABU_RS02930	MFS transporter	Inner membrane transport protein YajR	+	+	+
		EP3
		macA1	ABU_RS03535	Efflux RND transporter periplasmic adaptor subunit	Macrolide export protein MacA	+	+	+
		yknY	ABU_RS03540	ABC transporter ATP-binding protein	putative ABC transporter ATP-binding protein YknY	+	+	+
		macB2	ABU_RS03545	FtsX-like permease family protein	Macrolide export ATP-binding/permease protein MacB	+	+	+
		-	ABU_RS03530	TolC family protein	Hypothetical protein	+	+	+
		EP4
		bepD	ABU_RS04080	Efflux RND transporter periplasmic adaptor subunit	Efflux pump periplasmic linker BepD	+	+	+
		bepE	ABU_RS04075	Multidrug efflux RND transporter permease subunit	Efflux pump membrane transporter BepE	+	+	+
		mprA3	ABU_RS04090	MarR family transcriptional regulator	Transcriptional repressor MprA	+	+	+
		-	ABU_RS04085	TolC family protein	Hypothetical protein	+	+	+
		EP5
		msbA	ABU_RS04390	ABC transporter ATP-binding protein	Lipid A export ATP-binding/permease protein MsbA	+	+	+
		EP6
		uup	ABU_RS04550	ABC-F family ATP-binding cassette domain-containing protein	ABC transporter ATP-binding protein uup	+	+	+
		EP7
		mdtB2	ABU_RS04965	efflux RND transporter permease subunit	Multidrug resistance protein MdtB	+	-	+
		ttgB	ABU_RS04960	efflux RND transporter permease subunit	Toluene efflux pump membrane transporter TtgB	+	-	+
		mdtE	ABU_RS04970	efflux RND transporter periplasmic adaptor subunit	Multidrug resistance protein MdtE	+	-	+
		-	ABU_RS04975	TolC family protein	Hypothetical protein	+	-	+
		EP8
		sugE	ABU_RS05255	Quaternary ammonium compound efflux SMR transporter SugE	Quaternary ammonium compound-resistance protein SugE	+	+	+
		EP9
		fsr	ABU_RS05950	MFS transporter	Fosmidomycin resistance protein	+	+	+
		EP10
		hspR	ABU_RS06795	helix-turn-helix transcriptional regulator	Putative heat shock protein HspR	+	+	+
		macA3	ABU_RS06800	HlyD family efflux transporter periplasmic adaptor subunit	Macrolide export protein MacA	+	+	+
		ybhF	ABU_RS06805	ABC transporter ATP-binding protein	putative ABC transporter ATP-binding protein YbhF	+	+	+
		ybhR	ABU_RS06815	ABC transporter permease	Inner membrane transport permease YbhR	+	+	+
		ybhS	ABU_RS06810	ABC transporter permease	Inner membrane transport permease YbhS	+	+	+
		EP11
		mexB1	ABU_RS09310	efflux RND transporter permease subunit	Multidrug resistance protein MexB	+	+	+
		-	ABU_RS09315	Hypothetical protein	Hypothetical protein	+	+	+
		-	ABU_RS09320	TolC family protein	Hypothetical protein	+	+	+
		EP12
		-	ABU_RS09670	MFS transporter	Hypothetical protein	+	-	+
		EP13
		ydhP	ABU_RS09940	MFS transporter	Inner membrane transport protein YdhP	+	+	+
		EP14
		bcr1	ABU_RS10755	multidrug efflux MFS transporter	Bicyclomycin resistance protein	+	+	+
		EP15
		mexA1	ABU_RS10770	Efflux RND transporter periplasmic adaptor subunit	Multidrug resistance protein MexA	+	+	+
		pleD5	ABU_RS10765	Diguanylate cyclase	Response regulator PleD	+	+	+
		mexB2	ABU_RS10775	Efflux RND transporter periplasmic adaptor subunit	Multidrug resistance protein MexB	+	+	+
		ttgC	ABU_RS10780	efflux transporter outer membrane subunit	putative efflux pump outer membrane protein TtgC / OprM	+	+	+
		EP16
		mexA2	ABU_RS11095	Efflux RND transporter periplasmic adaptor subunit	Multidrug resistance protein MexA	+	+	+
		oprM	ABU_RS11085	efflux transporter outer membrane subunit	Outer membrane protein OprM	+	+	+
		mexB3	ABU_RS11090	Multidrug efflux RND transporter permease subunit	Multidrug resistance protein MexB	+	+	+
		-	ABU_RS11100	TetR/AcrR family transcriptional regulator	Hypothetical protein	+	+	+
		EP17
		bcr2	ABU_RS11105	multidrug efflux MFS transporter	Bicyclomycin resistance protein	+	+	+
		EP18
		cdhR	-	-	HTH-type transcriptional regulator CdhR	-	-	-
		bepF	-	-	Efflux pump periplasmic linker BepF	-	-	-
		bepE1	-	-	Efflux pump membrane transporter BepE	-	-	-
		oprM1	-	-	Outer membrane protein OprM	-	-	-
		EP19
		mdtA	-	-	Multidrug resistance protein MdtA	-	-	+
		cnrA	-	-	Nickel and cobalt resistance protein CnrA	-	-	+
		oprM1	-	-	Outer membrane protein OprM	-	-	+
		BMH_AB_246Bp_07340	-	-	Putative HTH-type transcriptional regulator	-	-	+
		T1SS
		bvgS	ABU_RS05140	transporter substrate-binding domain-containing protein	Virulence sensor protein BvgS	+	-	-
		sphR	ABU_RS05145	response regulator transcription factor	Alkaline phosphatase synthesis transcriptional regulatory protein SphR	+	-	-
		ttgD	ABU_RS05155		Toluene efflux pump periplasmic linker protein TtgD	+	-	-
		macA2	ABU_RS05165	Efflux RND transporter periplasmic adaptor subunit	Macrolide export protein MacA	+	-	-
		-	ABU_RS05150	TolC family protein	Hypothetical protein	+	-	-
		-	ABU_RS05160	DUF4347 domain-containing protein	Hypothetical protein	+	-	-
		-	ABU_RS05170	HlyD family efflux transporter periplasmic adaptor subunit	Hypothetical protein	+	-	-
		kstR2	ABU_RS04070	TetR/AcrR family transcriptional regulator	HTH-type transcriptional repressor KstR2	+	-	+
		ohrR	ABU_RS02990	MarR family transcriptional regulator	Organic hydroperoxide resistance transcriptional regulator ohrR	+	-	+
		tolC	ABU_RS00315	TolC family protein	Outer membrane protein TolC	+	+	+
		Other AMR determinants
		acrB (secD)	ABU_RS01975	protein translocase subunit SecD	multidrug efflux pump subunit AcrB	+	+	+
		aph(3')-IIIa	-	aminoglycoside O-phosphotransferase APH(3')-IIIa	-	-	+	-
		arnA	-	-	Bifunctional polymyxin resistance protein	-	-	-
		arnB	ABU_RS06230	DegT/DnrJ/EryC1/StrS family aminotransferase	UDP-4-amino-4-deoxy-L-arabinose--oxoglutarate aminotransferase	+	+	+
		bla1	ABU_RS02895	MBL fold metallo-hydrolase	Metallo-beta-lactamase type 2	+	-	-
		bla2	ABU_RS06485	MBL fold metallo-hydrolase	Putative metallo-hydrolase	+	+	+
		bla3 (blaOXA)	ABU_RS07375	Class D beta-lactamase	Beta-lactamase OXA-15	+	-	+
		cat3 (cat)	ABU_RS03915	Type A chloramphenicol O-acetyltransferase	Chloramphenicol acetyltransferase 3	+	-	-
		eptA	ABU_RS11565	phosphoethanolamine--lipid A transferase	phosphoethanolamine transferase	+	+	+
		hcpC	ABU_RS02795	sel 1 repeat family protein	putative beta-lactamase	+	+	+
		hipA1	-	-	Serine/threonine-protein kinase	-	-	+
		hipA2	-	-	Serine/threonine-protein kinase	-	-	-
		hipA3	-	-	Serine/threonine-protein kinase	-	-	-
		hipA4	-	-	Serine/threonine-protein kinase	-	-	-
		macB1	ABU_RS02205	FtsX-like permease family protein	Macrolide export ATP-binding/permease protein MacB	+	+	+
		mrdA	ABU_RS04990	Penicillin-binding protein 2	Penicillin-binding protein 2	+	+	+
		oprF3	ABU_RS05605	TolC family outer membrane protein	Outer membrane porin F	+	+	+
		pbpB	ABU_RS09545	Penicillin-binding protein 2	Penicillin-binding protein	+	+	+
		pbpF	ABU_RS09500	PBP 1A family penicillin-binding protein	Penicillin-binding protein 1F	+	+	+
		relE	ABU_RS06915	type II toxin-antitoxin system RelE/ParE family toxin	Hypothetical protein	+	-	+
		rlmN	ABU_RS00285	23S rRNA (adenine (2503)-C(2))-methyltransferase RlmN	putative dual specificity RNA methyltransferase	+	+	+
		-	ABU_RS01690	ABC transporter ATP-binding protein	putative multidrug export ATP-binding/permease protein	+	-	+
		-	ABU_RS02345	ABC transporter ATP-binding protein	putative multidrug export ATP-binding/permease protein	+	+	+
		-	ABU_RS04955	Antibiotic resistance protein	Hypothetical protein	+	+	+
		-	ABU_RS05540	ABC transporter ATP-binding protein	putative multidrug export ATP-binding/permease protein	+	+	+
		sat4	-		streptothricin N-acetyltransferase Sat4	-	+	-
		sttH	ABU_RS01320	cysteine hydrolase	Streptothricin hydrolase	+	-	+
		tetA	ABU_RS01680	MFS transporter	Tetracycline resistance protein, Class C	+	-	+
		tetO	-	-	-	+	+	+
		tetW	-	-	-	-	-	-
		vatD	ABU_RS03420	acyltransferase	Streptogramin A acetyltransferase	+	-	-
		wbpD	ABU_RS03320	N-acetyltransferase	UDP-2-acetamido-3-amino-2,3-dideoxy-D-glucuronate N-acetyltransferase	+	+	-
		ybiT1	ABU_RS05330	ABC-F family ATP-binding cassette domain-containing protein	putative ABC transporter ATP-binding protein	+	+	+
		ybiT2	ABU_RS05710	ABC-F family ATP-binding cassette domain-containing protein	putative ABC transporter ATP-binding protein	+	+	+
		ylmA	ABU_RS05205	ATP-binding cassette domain-containing protein	putative ABC transporter ATP-binding protein YlmA	+	+	+
		Detected genes (+; grey); no detected genes (-; white).
		a Annotation according to the database used for its detection

## Sheet: Table S2
	Table S2. Results of presence/absence of virulence-related genes obtained from ABRicate v. 1.0.1 for HC-1, HC-2 and as well as for the reference genome RM4018. Genes were classified by function-family.
	Flagellar genes
					Strains
	Name	RefSeq locus	RefSeq annotation	Database annotation a	RM4018	HC-1	HC-2
	flaA	ABU_RS11245	Flagellin	Flagellar filament 33 kDa core protein	+	-	+
	flaB	ABU_RS11250	Flagellin	Flagellar filament 33 kDa core protein	+	-	+
	flgB	ABU_RS09805	Flagellar basal body rod protein FlgB	Flagellar basal body rod protein FlgB	+	+	+
	flgC	ABU_RS09710	Flagellar basal body rod protein FlgC	Flagellar basal-body rod protein FlgC	+	+	+
	flgD	ABU_RS09780	Flagellar basal body rod modification protein FlgD	Hypothetical protein	+	-	+
	flgE1	ABU_RS09770	Flagellar hook basal body complex protein	Flagellar hook protein FlgE	+	+	+
	flgE2	ABU_RS09775	Flagellar hook protein FlgE	Flagellar hook protein FlgE	+	+	+
	flgG1	ABU_RS09810	Flagellar hook-basal body protein	Flagellar basal-body rod protein FlgG	+	+	+
	flgG2	ABU_RS09825	Flagellar basal-body rod protein FlgG	Flagellar basal-body rod protein FlgG	+	+	+
	flgH	ABU_RS01045	Flagellar basal body L-ring protein FlgH	Flagellar L-ring protein	+	+	+
	flgI	ABU_RS01010	Flagellar basal body P-ring protein FlgI	Flagellar P-ring protein	+	+	+
	flgK	ABU_RS01050	Flagellar hook-associated protein FlgK	Flagellar hook-associated protein 1	+	+	+
	flgL	ABU_RS09680	Flagellar hook-associated protein 3	Hypothetical protein	+	-	+
	flhA	ABU_RS09675	Flagellar biosynthesis protein FlhA	Flagellar biosynthesis protein FlhA	+	-	+
	flhB1	ABU_RS06930	Hypothetical protein	Flagellar biosynthetic protein FlhB	+	+	+
	flhB2 (flhB)	ABU_RS09695	Flagellar biosynthesis protein FlhB	Flagellar biosynthetic protein FlhB	+	-	+
	flhF	ABU_RS09730	Flagellar biosynthesis protein FlhF	Flagellar biosynthesis protein FlhF	+	+	+
	fliD	ABU_RS01055	Flagellar hook protein FliD	Flagellar hook-associated protein 2	+	+	+
	fliE	ABU_RS09715	Flagellar hook-basal body complex protein FliE	Flagellar hook-basal body complex protein FliE	+	+	+
	fliF	ABU_RS09800	Flagellar M-ring protein FliF	Flagellar M-ring protein	+	+	+
	fliG	ABU_RS09795	Flagellar motor switch protein FliG	Flagellar motor switch protein FliG	+	+	+
	fliH	ABU_RS09790	Flagellar assembly protein FliH	Hypothetical protein	+	+	+
	fliI	ABU_RS09685	Flagellar protein export ATPase FliI	Flagellum-specific ATP synthase	+	-	+
	fliK	ABU_RS09705	Flagellar hook-length control protein FliK	Hypothetical protein	+	+	+
	fliL	ABU_RS01035	Flagellar basal body-associated FliL family protein	Hypothetical protein	+	+	+
	fliM	ABU_RS01005	Flagellar motor switch protein FliM	Flagellar motor switch protein FliM	+	+	+
	fliN1 (fliY)	ABU_RS09750	Flagellar motor switch protein FliY	Flagellar motor switch protein FliN	+	+	+
	fliN2 (fliN)	ABU_RS09785	Flagellar motor switch protein FliN	Flagellar motor switch protein FliN	+	+	+
	fliP	ABU_RS04985	Flagellar type III secretion system pore protein FliP	Flagellar biosynthetic protein FliP	+	+	+
	fliQ	ABU_RS01020	Flagellar biosynthesis protein FliQ	Flagellar biosynthetic protein FliQ	+	+	+
	fliR	ABU_RS09700	Flagellar biosynthetic protein FliR	Hypothetical protein	+	+	+
	fliS	ABU_RS01060	Flagellar export chaperone FliS	Flagellar protein FliS	+	-	+
	fliW2	ABU_RS01200	FliW protein	Flagellar assembly factor FliW2	+	+	+
	hag	ABU_RS05570	Flagellin	Flagellin	+	+	+
	pomA (motA)	ABU_RS02000	Flagellar motor stator protein MotA	Chemotaxis protein PomA	+	+	+
	motB	ABU_RS01995	Flagellar motor protein MotB	Motility protein B	+	+	+
	Urease cluster
	ureA (ureAB)	ABU_RS04035	Urease subunit gamma	Urease subunit alpha	+	+	-
	ureC	ABU_RS04040	Urease subunit alpha	Urease subunit alpha	+	+	-
	ureD	ABU_RS04030	Urease accessory protein UreD	Urease accessory protein UreD	+	+	-
	ureE	ABU_RS04045	Urease accessory protein UreE	Urease accessory protein UreE	+	+	-
	ureF	ABU_RS04050	Urease	Urease accessory protein UreF	+	+	-
	ureG	ABU_RS04055	Urease accessory protein UreG	Urease accessory protein UreG	+	+	-
	Chemotaxis system
	cheA	ABU_RS05925	chemotaxis protein CheA	Chemotaxis protein CheA	+	+	+
	cheB	ABU_RS05940	chemotaxis response regulator protein-glutamate methylesterase	Chemotaxis response regulator protein-glutamate methylesterase	+	+	+
	cheR	ABU_RS05930	protein-glutamate O-methyltransferase CheR	Chemotaxis protein methyltransferase	+	+	+
	cheV	ABU_RS03090	chemotaxis signal transduction protein CheV	Chemotaxis protein CheV	+	+	+
	cheW	ABU_RS02130	chemotaxis protein CheW	Chemotaxis protein CheW	+	+	+
	cheY1	ABU_RS05920	chemotaxis protein CheY	Chemotaxis protein CheY	+	+	+
	cheY2	ABU_RS09820	chemotaxis protein CheY	Chemotaxis protein CheY	+	+	+
	cheY3	ABU_RS06775	response regulator	Chemotaxis protein CheY	+	+	+
	Lipid A cluster
	lpxA	ABU_RS11050	acyl-ACP--UDP-N-acetylglucosamine O-acyltransferase	Acyl-(acyl-carrier-protein)--UDP-N-acetylglucosamine O-acetyltransferase	+	+	+
	lpxB	ABU_RS11060	lipid-A-disaccharide synthase	Lipid-A-disaccharide synthase	+	+	+
	lpxC	ABU_RS10180	UDP-3-O-acyl-N-acetylglucosamine deacetylase	UDP-3-O-acyl-N-acetylglucosamine deacetylase	+	+	+
	lpxD	ABU_RS05800	UDP-3-O-(3-hydroxymyristoyl)glucosamine N-acyltransferase	UDP-3-O-acylglucosamine-N-acyltransferase	+	+	+
	lpxH	ABU_RS03105	hypothetical protein	UDP-2,3-diacylglucosamine hydrolase	+	+	+
	lpxK	ABU_RS06225	tetraacyldisaccharide 4'-kinase	Tetraacyldisaccharide 4'-kinase	+	+	+
	lpxP	ABU_RS09105	lipid A biosynthesis acyltransferase	Lipid A biosynthesis palmitoleoyltransferase	+	+	+
	phoP1	ABU_RS03155	response regulator transcription factor	Transcriptional regulatory protein PhoP	+	-	+
	phoP2	ABU_RS07910	response regulator transcription factor	Transcriptional regulatory protein PhoP	+	-	+
	phoP3	ABU_RS09330	response regulator transcription factor	Virulence transcriptional regulatory protein PhoP	+	+	+
	phoQ	ABU_RS05190	sensor histidine kinase	sensor protein	+	-	-
	waaA	ABU_RS09865	3-deoxy-D-manno-octulosonic acid transferase	3-deoxy-D-manno-octulosonic acid transferase	+	+	+
	Other virulence determinants
	oprF2 (cadF)	ABU_RS02405	OmpA family protein	Outer membrane porin F	+	+	+
	cj1349	ABU_RS00335	DUF814 domain-containing protein	Hypothetical protein	+	+	+
	cdiA1 (hecA)	ABU_RS04710	filamentous hemagglutinin N-terminal domain-containing protein	16S rRNA endonuclease CdiA	+	-	-
	degP (htrA)	ABU_RS10475	Do family serine endopeptidase	Periplasmic serine endoprotease DegP	+	+	+
	ciaB	ABU_RS07735	invasion protein CiaB	Hypothetical protein	+	+	+
	iamA	ABU_RS00540	ATP-binding cassette domain-containing protein	putative ribonucleotide transport ATP-binding protein (mkl)	+	+	+
	besA (iroE)	ABU_RS03640	alpha/beta hydrolase	Ferri-bacillibactin esterase BesA	+	-	-
	cirA1 (irgA)	ABU_RS03635	TonB-dependent receptor	Colicin I receptor	+	-	-
	cirA2	ABU_RS09945	TonB-dependent receptor	Colicin I receptor	+	+	+
	cirA3 (cfrB)	-	-	Colicin I receptor	+	+	+
	cirA4	-	-	Colicin I receptor	-	-	-
	fur	ABU_RS08850	transcriptional repressor	Ferric uptake regulation protein	-	-	-
	shlB (hecB)	ABU_RS04705	ShlB/FhaC/HecB family hemolysin secretion/activation protein	Hemolysin transporter protein ShlB	+	-	-
	pldA	ABU_RS04310	phospholipase A	Putative phospholipase A1	+	+	+
	tlyA	ABU_RS09170	TlyA family rRNA methyltransferase	16S/23S rRNA (cytidine-2'-O)-methyltransferase TlyA	+	+	+
	bvgS	ABU_RS05140	transporter substrate-binding domain-containing protein	Virulence sensor protein BvgS	+	-	-
	ccp (docA)	ABU_RS04435	c-type cytochrome	Cytochrome c551 peroxidase	+	-	-
	luxS	ABU_RS00560	S-ribosylhomocysteine lyase	S-ribosylhomocysteine lyase	+	+	+
	murJ (mviN)	ABU_RS04395	murein biosynthesis integral membrane protein MurJ	Lipid II flippase MurJ	+	+	+
	rfaC (waaC)	ABU_RS09110	lipopolysaccharide heptosyltransferase I (waaC)	Lipopolysaccharide heptosyltransferase 1 (rfaC)	+	+	+
	rfaF (waaF)	ABU_RS09000	glycosyltransferase family 9 protein (waaF)	ADP-heptose--LPS heptosyltransferase 2 (rfaF)	+	+	+
	cvfB	ABU_RS02785	DNA-binding protein	conserved virulence factor B	+	+	+
	virF	ABU_RS07855	AraC family transcriptional regulator	Virulence regulon transcriptional activator VirF	+	+	+
	voc	ABU_RS10345	VOC family protein	Virulence protein	+	+	+
	Detected genes (+; grey); no detected genes (-; white).
	a Annotation according to the database used for its detection.
